# Supplementary material for: Genetic Potential of Dissulfurimicrobium hydrothermale, an Obligate Sulfur-Disproportionating Thermophilic Microorganism
Source: Microorganisms. 2021 Dec 28;10(1):60. doi: 10.3390/microorganisms10010060 (PMC8780430; doi:10.3390/microorganisms10010060)
Supplement: Supplementary file 1 [file microorganisms-10-00060-s001.zip]

Archive with 1 entries (1 files):
- Supplementary_Materials_Dhydrothermale-OK.pdf
